# Supplementary material for: Serum Kynurenine Pathway Metabolites as Candidate Diagnostic Biomarkers for Pituitary Adenoma: A Case–Control Study
Source: Medicina (Kaunas). 2025 Nov 28;61(12):2120. doi: 10.3390/medicina61122120 (PMC12734508; doi:10.3390/medicina61122120)
Supplement: Supplementary file 1 [file medicina-61-02120-s001.zip]

Archive with 1 entries (1 files):
- medicina-3971847-supplementary.pdf
